# Supplementary material for: Farnesoid X receptor promotes non-small cell lung cancer metastasis by activating Jak2/STAT3 signaling via transactivation of IL-6ST and IL-6 genes
Source: Cell Death Dis. 2024 Feb 15;15(2):148. doi: 10.1038/s41419-024-06495-y (PMC10869786; doi:10.1038/s41419-024-06495-y)
Supplement: Supplementary file 2 — Supplementary Table S1 [file 41419_2024_6495_MOESM2_ESM.xlsx]

## Sheet: Sheet1
STUDY_ID	SAMPLE_ID
luad_tcga_pan_can_atlas_2018	TCGA-05-4244-01
luad_tcga_pan_can_atlas_2018	TCGA-05-4249-01
luad_tcga_pan_can_atlas_2018	TCGA-05-4250-01
luad_tcga_pan_can_atlas_2018	TCGA-05-4382-01
luad_tcga_pan_can_atlas_2018	TCGA-05-4384-01
luad_tcga_pan_can_atlas_2018	TCGA-05-4389-01
luad_tcga_pan_can_atlas_2018	TCGA-05-4390-01
luad_tcga_pan_can_atlas_2018	TCGA-05-4395-01
luad_tcga_pan_can_atlas_2018	TCGA-05-4396-01
luad_tcga_pan_can_atlas_2018	TCGA-05-4397-01
luad_tcga_pan_can_atlas_2018	TCGA-05-4398-01
luad_tcga_pan_can_atlas_2018	TCGA-05-4402-01
luad_tcga_pan_can_atlas_2018	TCGA-05-4403-01
luad_tcga_pan_can_atlas_2018	TCGA-05-4405-01
luad_tcga_pan_can_atlas_2018	TCGA-05-4410-01
luad_tcga_pan_can_atlas_2018	TCGA-05-4415-01
luad_tcga_pan_can_atlas_2018	TCGA-05-4417-01
luad_tcga_pan_can_atlas_2018	TCGA-05-4418-01
luad_tcga_pan_can_atlas_2018	TCGA-05-4420-01
luad_tcga_pan_can_atlas_2018	TCGA-05-4422-01
luad_tcga_pan_can_atlas_2018	TCGA-05-4424-01
luad_tcga_pan_can_atlas_2018	TCGA-05-4425-01
luad_tcga_pan_can_atlas_2018	TCGA-05-4426-01
luad_tcga_pan_can_atlas_2018	TCGA-05-4427-01
luad_tcga_pan_can_atlas_2018	TCGA-05-4430-01
luad_tcga_pan_can_atlas_2018	TCGA-05-4432-01
luad_tcga_pan_can_atlas_2018	TCGA-05-4433-01
luad_tcga_pan_can_atlas_2018	TCGA-05-4434-01
luad_tcga_pan_can_atlas_2018	TCGA-05-5423-01
luad_tcga_pan_can_atlas_2018	TCGA-05-5425-01
luad_tcga_pan_can_atlas_2018	TCGA-05-5428-01
luad_tcga_pan_can_atlas_2018	TCGA-05-5429-01
luad_tcga_pan_can_atlas_2018	TCGA-05-5715-01
luad_tcga_pan_can_atlas_2018	TCGA-35-3615-01
luad_tcga_pan_can_atlas_2018	TCGA-35-4122-01
luad_tcga_pan_can_atlas_2018	TCGA-35-4123-01
luad_tcga_pan_can_atlas_2018	TCGA-35-5375-01
luad_tcga_pan_can_atlas_2018	TCGA-38-4625-01
luad_tcga_pan_can_atlas_2018	TCGA-38-4626-01
luad_tcga_pan_can_atlas_2018	TCGA-38-4627-01
luad_tcga_pan_can_atlas_2018	TCGA-38-4628-01
luad_tcga_pan_can_atlas_2018	TCGA-38-4631-01
luad_tcga_pan_can_atlas_2018	TCGA-38-4632-01
luad_tcga_pan_can_atlas_2018	TCGA-38-6178-01
luad_tcga_pan_can_atlas_2018	TCGA-38-7271-01
luad_tcga_pan_can_atlas_2018	TCGA-38-A44F-01
luad_tcga_pan_can_atlas_2018	TCGA-44-2655-01
luad_tcga_pan_can_atlas_2018	TCGA-44-2656-01
luad_tcga_pan_can_atlas_2018	TCGA-44-2657-01
luad_tcga_pan_can_atlas_2018	TCGA-44-2659-01
luad_tcga_pan_can_atlas_2018	TCGA-44-2662-01
luad_tcga_pan_can_atlas_2018	TCGA-44-2665-01
luad_tcga_pan_can_atlas_2018	TCGA-44-2666-01
luad_tcga_pan_can_atlas_2018	TCGA-44-2668-01
luad_tcga_pan_can_atlas_2018	TCGA-44-3396-01
luad_tcga_pan_can_atlas_2018	TCGA-44-3398-01
luad_tcga_pan_can_atlas_2018	TCGA-44-3918-01
luad_tcga_pan_can_atlas_2018	TCGA-44-3919-01
luad_tcga_pan_can_atlas_2018	TCGA-44-4112-01
luad_tcga_pan_can_atlas_2018	TCGA-44-5643-01
luad_tcga_pan_can_atlas_2018	TCGA-44-5644-01
luad_tcga_pan_can_atlas_2018	TCGA-44-5645-01
luad_tcga_pan_can_atlas_2018	TCGA-44-6145-01
luad_tcga_pan_can_atlas_2018	TCGA-44-6146-01
luad_tcga_pan_can_atlas_2018	TCGA-44-6148-01
luad_tcga_pan_can_atlas_2018	TCGA-44-6774-01
luad_tcga_pan_can_atlas_2018	TCGA-44-6775-01
luad_tcga_pan_can_atlas_2018	TCGA-44-6776-01
luad_tcga_pan_can_atlas_2018	TCGA-44-6777-01
luad_tcga_pan_can_atlas_2018	TCGA-44-6778-01
luad_tcga_pan_can_atlas_2018	TCGA-44-6779-01
luad_tcga_pan_can_atlas_2018	TCGA-44-7659-01
luad_tcga_pan_can_atlas_2018	TCGA-44-7660-01
luad_tcga_pan_can_atlas_2018	TCGA-44-7661-01
luad_tcga_pan_can_atlas_2018	TCGA-44-7662-01
luad_tcga_pan_can_atlas_2018	TCGA-44-7667-01
luad_tcga_pan_can_atlas_2018	TCGA-44-7669-01
luad_tcga_pan_can_atlas_2018	TCGA-44-7670-01
luad_tcga_pan_can_atlas_2018	TCGA-44-7671-01
luad_tcga_pan_can_atlas_2018	TCGA-44-7672-01
luad_tcga_pan_can_atlas_2018	TCGA-44-8117-01
luad_tcga_pan_can_atlas_2018	TCGA-44-8119-01
luad_tcga_pan_can_atlas_2018	TCGA-44-8120-01
luad_tcga_pan_can_atlas_2018	TCGA-44-A479-01
luad_tcga_pan_can_atlas_2018	TCGA-44-A47A-01
luad_tcga_pan_can_atlas_2018	TCGA-44-A47B-01
luad_tcga_pan_can_atlas_2018	TCGA-44-A47G-01
luad_tcga_pan_can_atlas_2018	TCGA-44-A4SS-01
luad_tcga_pan_can_atlas_2018	TCGA-44-A4SU-01
luad_tcga_pan_can_atlas_2018	TCGA-49-4486-01
luad_tcga_pan_can_atlas_2018	TCGA-49-4487-01
luad_tcga_pan_can_atlas_2018	TCGA-49-4488-01
luad_tcga_pan_can_atlas_2018	TCGA-49-4490-01
luad_tcga_pan_can_atlas_2018	TCGA-49-4494-01
luad_tcga_pan_can_atlas_2018	TCGA-49-4501-01
luad_tcga_pan_can_atlas_2018	TCGA-49-4505-01
luad_tcga_pan_can_atlas_2018	TCGA-49-4506-01
luad_tcga_pan_can_atlas_2018	TCGA-49-4507-01
luad_tcga_pan_can_atlas_2018	TCGA-49-4510-01
luad_tcga_pan_can_atlas_2018	TCGA-49-4512-01
luad_tcga_pan_can_atlas_2018	TCGA-49-4514-01
luad_tcga_pan_can_atlas_2018	TCGA-49-6742-01
luad_tcga_pan_can_atlas_2018	TCGA-49-6743-01
luad_tcga_pan_can_atlas_2018	TCGA-49-6744-01
luad_tcga_pan_can_atlas_2018	TCGA-49-6745-01
luad_tcga_pan_can_atlas_2018	TCGA-49-6761-01
luad_tcga_pan_can_atlas_2018	TCGA-49-6767-01
luad_tcga_pan_can_atlas_2018	TCGA-49-AAQV-01
luad_tcga_pan_can_atlas_2018	TCGA-49-AAR0-01
luad_tcga_pan_can_atlas_2018	TCGA-49-AAR2-01
luad_tcga_pan_can_atlas_2018	TCGA-49-AAR3-01
luad_tcga_pan_can_atlas_2018	TCGA-49-AAR4-01
luad_tcga_pan_can_atlas_2018	TCGA-49-AAR9-01
luad_tcga_pan_can_atlas_2018	TCGA-49-AARE-01
luad_tcga_pan_can_atlas_2018	TCGA-49-AARN-01
luad_tcga_pan_can_atlas_2018	TCGA-49-AARO-01
luad_tcga_pan_can_atlas_2018	TCGA-49-AARQ-01
luad_tcga_pan_can_atlas_2018	TCGA-49-AARR-01
luad_tcga_pan_can_atlas_2018	TCGA-4B-A93V-01
luad_tcga_pan_can_atlas_2018	TCGA-50-5044-01
luad_tcga_pan_can_atlas_2018	TCGA-50-5045-01
luad_tcga_pan_can_atlas_2018	TCGA-50-5049-01
luad_tcga_pan_can_atlas_2018	TCGA-50-5051-01
luad_tcga_pan_can_atlas_2018	TCGA-50-5055-01
luad_tcga_pan_can_atlas_2018	TCGA-50-5066-01
luad_tcga_pan_can_atlas_2018	TCGA-50-5068-01
luad_tcga_pan_can_atlas_2018	TCGA-50-5072-01
luad_tcga_pan_can_atlas_2018	TCGA-50-5930-01
luad_tcga_pan_can_atlas_2018	TCGA-50-5931-01
luad_tcga_pan_can_atlas_2018	TCGA-50-5932-01
luad_tcga_pan_can_atlas_2018	TCGA-50-5933-01
luad_tcga_pan_can_atlas_2018	TCGA-50-5935-01
luad_tcga_pan_can_atlas_2018	TCGA-50-5936-01
luad_tcga_pan_can_atlas_2018	TCGA-50-5939-01
luad_tcga_pan_can_atlas_2018	TCGA-50-5941-01
luad_tcga_pan_can_atlas_2018	TCGA-50-5942-01
luad_tcga_pan_can_atlas_2018	TCGA-50-5944-01
luad_tcga_pan_can_atlas_2018	TCGA-50-5946-01
luad_tcga_pan_can_atlas_2018	TCGA-50-6590-01
luad_tcga_pan_can_atlas_2018	TCGA-50-6591-01
luad_tcga_pan_can_atlas_2018	TCGA-50-6592-01
luad_tcga_pan_can_atlas_2018	TCGA-50-6593-01
luad_tcga_pan_can_atlas_2018	TCGA-50-6594-01
luad_tcga_pan_can_atlas_2018	TCGA-50-6595-01
luad_tcga_pan_can_atlas_2018	TCGA-50-6597-01
luad_tcga_pan_can_atlas_2018	TCGA-50-6673-01
luad_tcga_pan_can_atlas_2018	TCGA-50-7109-01
luad_tcga_pan_can_atlas_2018	TCGA-50-8457-01
luad_tcga_pan_can_atlas_2018	TCGA-50-8459-01
luad_tcga_pan_can_atlas_2018	TCGA-50-8460-01
luad_tcga_pan_can_atlas_2018	TCGA-53-7624-01
luad_tcga_pan_can_atlas_2018	TCGA-53-7626-01
luad_tcga_pan_can_atlas_2018	TCGA-53-7813-01
luad_tcga_pan_can_atlas_2018	TCGA-53-A4EZ-01
luad_tcga_pan_can_atlas_2018	TCGA-55-1592-01
luad_tcga_pan_can_atlas_2018	TCGA-55-1594-01
luad_tcga_pan_can_atlas_2018	TCGA-55-1595-01
luad_tcga_pan_can_atlas_2018	TCGA-55-1596-01
luad_tcga_pan_can_atlas_2018	TCGA-55-5899-01
luad_tcga_pan_can_atlas_2018	TCGA-55-6543-01
luad_tcga_pan_can_atlas_2018	TCGA-55-6642-01
luad_tcga_pan_can_atlas_2018	TCGA-55-6712-01
luad_tcga_pan_can_atlas_2018	TCGA-55-6968-01
luad_tcga_pan_can_atlas_2018	TCGA-55-6969-01
luad_tcga_pan_can_atlas_2018	TCGA-55-6970-01
luad_tcga_pan_can_atlas_2018	TCGA-55-6971-01
luad_tcga_pan_can_atlas_2018	TCGA-55-6972-01
luad_tcga_pan_can_atlas_2018	TCGA-55-6975-01
luad_tcga_pan_can_atlas_2018	TCGA-55-6978-01
luad_tcga_pan_can_atlas_2018	TCGA-55-6979-01
luad_tcga_pan_can_atlas_2018	TCGA-55-6980-01
luad_tcga_pan_can_atlas_2018	TCGA-55-6981-01
luad_tcga_pan_can_atlas_2018	TCGA-55-6982-01
luad_tcga_pan_can_atlas_2018	TCGA-55-6983-01
luad_tcga_pan_can_atlas_2018	TCGA-55-6984-01
luad_tcga_pan_can_atlas_2018	TCGA-55-6985-01
luad_tcga_pan_can_atlas_2018	TCGA-55-6986-01
luad_tcga_pan_can_atlas_2018	TCGA-55-6987-01
luad_tcga_pan_can_atlas_2018	TCGA-55-7227-01
luad_tcga_pan_can_atlas_2018	TCGA-55-7281-01
luad_tcga_pan_can_atlas_2018	TCGA-55-7283-01
luad_tcga_pan_can_atlas_2018	TCGA-55-7284-01
luad_tcga_pan_can_atlas_2018	TCGA-55-7570-01
luad_tcga_pan_can_atlas_2018	TCGA-55-7573-01
luad_tcga_pan_can_atlas_2018	TCGA-55-7574-01
luad_tcga_pan_can_atlas_2018	TCGA-55-7576-01
luad_tcga_pan_can_atlas_2018	TCGA-55-7724-01
luad_tcga_pan_can_atlas_2018	TCGA-55-7725-01
luad_tcga_pan_can_atlas_2018	TCGA-55-7726-01
luad_tcga_pan_can_atlas_2018	TCGA-55-7727-01
luad_tcga_pan_can_atlas_2018	TCGA-55-7728-01
luad_tcga_pan_can_atlas_2018	TCGA-55-7815-01
luad_tcga_pan_can_atlas_2018	TCGA-55-7816-01
luad_tcga_pan_can_atlas_2018	TCGA-55-7903-01
luad_tcga_pan_can_atlas_2018	TCGA-55-7907-01
luad_tcga_pan_can_atlas_2018	TCGA-55-7910-01
luad_tcga_pan_can_atlas_2018	TCGA-55-7911-01
luad_tcga_pan_can_atlas_2018	TCGA-55-7913-01
luad_tcga_pan_can_atlas_2018	TCGA-55-7914-01
luad_tcga_pan_can_atlas_2018	TCGA-55-7994-01
luad_tcga_pan_can_atlas_2018	TCGA-55-7995-01
luad_tcga_pan_can_atlas_2018	TCGA-55-8085-01
luad_tcga_pan_can_atlas_2018	TCGA-55-8087-01
luad_tcga_pan_can_atlas_2018	TCGA-55-8089-01
luad_tcga_pan_can_atlas_2018	TCGA-55-8090-01
luad_tcga_pan_can_atlas_2018	TCGA-55-8091-01
luad_tcga_pan_can_atlas_2018	TCGA-55-8092-01
luad_tcga_pan_can_atlas_2018	TCGA-55-8094-01
luad_tcga_pan_can_atlas_2018	TCGA-55-8096-01
luad_tcga_pan_can_atlas_2018	TCGA-55-8097-01
luad_tcga_pan_can_atlas_2018	TCGA-55-8203-01
luad_tcga_pan_can_atlas_2018	TCGA-55-8204-01
luad_tcga_pan_can_atlas_2018	TCGA-55-8205-01
luad_tcga_pan_can_atlas_2018	TCGA-55-8206-01
luad_tcga_pan_can_atlas_2018	TCGA-55-8207-01
luad_tcga_pan_can_atlas_2018	TCGA-55-8208-01
luad_tcga_pan_can_atlas_2018	TCGA-55-8299-01
luad_tcga_pan_can_atlas_2018	TCGA-55-8301-01
luad_tcga_pan_can_atlas_2018	TCGA-55-8302-01
luad_tcga_pan_can_atlas_2018	TCGA-55-8505-01
luad_tcga_pan_can_atlas_2018	TCGA-55-8506-01
luad_tcga_pan_can_atlas_2018	TCGA-55-8507-01
luad_tcga_pan_can_atlas_2018	TCGA-55-8508-01
luad_tcga_pan_can_atlas_2018	TCGA-55-8510-01
luad_tcga_pan_can_atlas_2018	TCGA-55-8511-01
luad_tcga_pan_can_atlas_2018	TCGA-55-8512-01
luad_tcga_pan_can_atlas_2018	TCGA-55-8513-01
luad_tcga_pan_can_atlas_2018	TCGA-55-8514-01
luad_tcga_pan_can_atlas_2018	TCGA-55-8614-01
luad_tcga_pan_can_atlas_2018	TCGA-55-8615-01
luad_tcga_pan_can_atlas_2018	TCGA-55-8616-01
luad_tcga_pan_can_atlas_2018	TCGA-55-8619-01
luad_tcga_pan_can_atlas_2018	TCGA-55-8620-01
luad_tcga_pan_can_atlas_2018	TCGA-55-8621-01
luad_tcga_pan_can_atlas_2018	TCGA-55-A48X-01
luad_tcga_pan_can_atlas_2018	TCGA-55-A48Y-01
luad_tcga_pan_can_atlas_2018	TCGA-55-A48Z-01
luad_tcga_pan_can_atlas_2018	TCGA-55-A490-01
luad_tcga_pan_can_atlas_2018	TCGA-55-A491-01
luad_tcga_pan_can_atlas_2018	TCGA-55-A492-01
luad_tcga_pan_can_atlas_2018	TCGA-55-A493-01
luad_tcga_pan_can_atlas_2018	TCGA-55-A494-01
luad_tcga_pan_can_atlas_2018	TCGA-55-A4DF-01
luad_tcga_pan_can_atlas_2018	TCGA-55-A4DG-01
luad_tcga_pan_can_atlas_2018	TCGA-55-A57B-01
luad_tcga_pan_can_atlas_2018	TCGA-62-8394-01
luad_tcga_pan_can_atlas_2018	TCGA-62-8395-01
luad_tcga_pan_can_atlas_2018	TCGA-62-8397-01
luad_tcga_pan_can_atlas_2018	TCGA-62-8398-01
luad_tcga_pan_can_atlas_2018	TCGA-62-8399-01
luad_tcga_pan_can_atlas_2018	TCGA-62-8402-01
luad_tcga_pan_can_atlas_2018	TCGA-62-A46O-01
luad_tcga_pan_can_atlas_2018	TCGA-62-A46P-01
luad_tcga_pan_can_atlas_2018	TCGA-62-A46R-01
luad_tcga_pan_can_atlas_2018	TCGA-62-A46S-01
luad_tcga_pan_can_atlas_2018	TCGA-62-A46U-01
luad_tcga_pan_can_atlas_2018	TCGA-62-A46V-01
luad_tcga_pan_can_atlas_2018	TCGA-62-A46Y-01
luad_tcga_pan_can_atlas_2018	TCGA-62-A470-01
luad_tcga_pan_can_atlas_2018	TCGA-62-A471-01
luad_tcga_pan_can_atlas_2018	TCGA-62-A472-01
luad_tcga_pan_can_atlas_2018	TCGA-64-1676-01
luad_tcga_pan_can_atlas_2018	TCGA-64-1677-01
luad_tcga_pan_can_atlas_2018	TCGA-64-1678-01
luad_tcga_pan_can_atlas_2018	TCGA-64-1679-01
luad_tcga_pan_can_atlas_2018	TCGA-64-1680-01
luad_tcga_pan_can_atlas_2018	TCGA-64-1681-01
luad_tcga_pan_can_atlas_2018	TCGA-64-5774-01
luad_tcga_pan_can_atlas_2018	TCGA-64-5775-01
luad_tcga_pan_can_atlas_2018	TCGA-64-5778-01
luad_tcga_pan_can_atlas_2018	TCGA-64-5779-01
luad_tcga_pan_can_atlas_2018	TCGA-64-5781-01
luad_tcga_pan_can_atlas_2018	TCGA-64-5815-01
luad_tcga_pan_can_atlas_2018	TCGA-67-3770-01
luad_tcga_pan_can_atlas_2018	TCGA-67-3771-01
luad_tcga_pan_can_atlas_2018	TCGA-67-3772-01
luad_tcga_pan_can_atlas_2018	TCGA-67-3773-01
luad_tcga_pan_can_atlas_2018	TCGA-67-3774-01
luad_tcga_pan_can_atlas_2018	TCGA-67-4679-01
luad_tcga_pan_can_atlas_2018	TCGA-67-6215-01
luad_tcga_pan_can_atlas_2018	TCGA-67-6216-01
luad_tcga_pan_can_atlas_2018	TCGA-67-6217-01
luad_tcga_pan_can_atlas_2018	TCGA-69-7760-01
luad_tcga_pan_can_atlas_2018	TCGA-69-7761-01
luad_tcga_pan_can_atlas_2018	TCGA-69-7763-01
luad_tcga_pan_can_atlas_2018	TCGA-69-7764-01
luad_tcga_pan_can_atlas_2018	TCGA-69-7765-01
luad_tcga_pan_can_atlas_2018	TCGA-69-7973-01
luad_tcga_pan_can_atlas_2018	TCGA-69-7974-01
luad_tcga_pan_can_atlas_2018	TCGA-69-7978-01
luad_tcga_pan_can_atlas_2018	TCGA-69-7979-01
luad_tcga_pan_can_atlas_2018	TCGA-69-7980-01
luad_tcga_pan_can_atlas_2018	TCGA-69-8253-01
luad_tcga_pan_can_atlas_2018	TCGA-69-8254-01
luad_tcga_pan_can_atlas_2018	TCGA-69-8255-01
luad_tcga_pan_can_atlas_2018	TCGA-69-8453-01
luad_tcga_pan_can_atlas_2018	TCGA-69-A59K-01
luad_tcga_pan_can_atlas_2018	TCGA-71-6725-01
luad_tcga_pan_can_atlas_2018	TCGA-71-8520-01
luad_tcga_pan_can_atlas_2018	TCGA-73-4658-01
luad_tcga_pan_can_atlas_2018	TCGA-73-4659-01
luad_tcga_pan_can_atlas_2018	TCGA-73-4662-01
luad_tcga_pan_can_atlas_2018	TCGA-73-4666-01
luad_tcga_pan_can_atlas_2018	TCGA-73-4668-01
luad_tcga_pan_can_atlas_2018	TCGA-73-4670-01
luad_tcga_pan_can_atlas_2018	TCGA-73-4675-01
luad_tcga_pan_can_atlas_2018	TCGA-73-4676-01
luad_tcga_pan_can_atlas_2018	TCGA-73-4677-01
luad_tcga_pan_can_atlas_2018	TCGA-73-7498-01
luad_tcga_pan_can_atlas_2018	TCGA-73-7499-01
luad_tcga_pan_can_atlas_2018	TCGA-73-A9RS-01
luad_tcga_pan_can_atlas_2018	TCGA-75-5122-01
luad_tcga_pan_can_atlas_2018	TCGA-75-5125-01
luad_tcga_pan_can_atlas_2018	TCGA-75-5126-01
luad_tcga_pan_can_atlas_2018	TCGA-75-5146-01
luad_tcga_pan_can_atlas_2018	TCGA-75-5147-01
luad_tcga_pan_can_atlas_2018	TCGA-75-6203-01
luad_tcga_pan_can_atlas_2018	TCGA-75-6205-01
luad_tcga_pan_can_atlas_2018	TCGA-75-6206-01
luad_tcga_pan_can_atlas_2018	TCGA-75-6207-01
luad_tcga_pan_can_atlas_2018	TCGA-75-6211-01
luad_tcga_pan_can_atlas_2018	TCGA-75-6212-01
luad_tcga_pan_can_atlas_2018	TCGA-75-6214-01
luad_tcga_pan_can_atlas_2018	TCGA-75-7025-01
luad_tcga_pan_can_atlas_2018	TCGA-75-7027-01
luad_tcga_pan_can_atlas_2018	TCGA-75-7030-01
luad_tcga_pan_can_atlas_2018	TCGA-75-7031-01
luad_tcga_pan_can_atlas_2018	TCGA-78-7143-01
luad_tcga_pan_can_atlas_2018	TCGA-78-7145-01
luad_tcga_pan_can_atlas_2018	TCGA-78-7146-01
luad_tcga_pan_can_atlas_2018	TCGA-78-7147-01
luad_tcga_pan_can_atlas_2018	TCGA-78-7148-01
luad_tcga_pan_can_atlas_2018	TCGA-78-7149-01
luad_tcga_pan_can_atlas_2018	TCGA-78-7150-01
luad_tcga_pan_can_atlas_2018	TCGA-78-7152-01
luad_tcga_pan_can_atlas_2018	TCGA-78-7153-01
luad_tcga_pan_can_atlas_2018	TCGA-78-7154-01
luad_tcga_pan_can_atlas_2018	TCGA-78-7155-01
luad_tcga_pan_can_atlas_2018	TCGA-78-7156-01
luad_tcga_pan_can_atlas_2018	TCGA-78-7158-01
luad_tcga_pan_can_atlas_2018	TCGA-78-7159-01
luad_tcga_pan_can_atlas_2018	TCGA-78-7160-01
luad_tcga_pan_can_atlas_2018	TCGA-78-7161-01
luad_tcga_pan_can_atlas_2018	TCGA-78-7162-01
luad_tcga_pan_can_atlas_2018	TCGA-78-7163-01
luad_tcga_pan_can_atlas_2018	TCGA-78-7166-01
luad_tcga_pan_can_atlas_2018	TCGA-78-7167-01
luad_tcga_pan_can_atlas_2018	TCGA-78-7220-01
luad_tcga_pan_can_atlas_2018	TCGA-78-7535-01
luad_tcga_pan_can_atlas_2018	TCGA-78-7536-01
luad_tcga_pan_can_atlas_2018	TCGA-78-7537-01
luad_tcga_pan_can_atlas_2018	TCGA-78-7539-01
luad_tcga_pan_can_atlas_2018	TCGA-78-7540-01
luad_tcga_pan_can_atlas_2018	TCGA-78-7542-01
luad_tcga_pan_can_atlas_2018	TCGA-78-7633-01
luad_tcga_pan_can_atlas_2018	TCGA-78-8640-01
luad_tcga_pan_can_atlas_2018	TCGA-78-8648-01
luad_tcga_pan_can_atlas_2018	TCGA-78-8655-01
luad_tcga_pan_can_atlas_2018	TCGA-78-8660-01
luad_tcga_pan_can_atlas_2018	TCGA-78-8662-01
luad_tcga_pan_can_atlas_2018	TCGA-80-5607-01
luad_tcga_pan_can_atlas_2018	TCGA-80-5608-01
luad_tcga_pan_can_atlas_2018	TCGA-80-5611-01
luad_tcga_pan_can_atlas_2018	TCGA-83-5908-01
luad_tcga_pan_can_atlas_2018	TCGA-86-6562-01
luad_tcga_pan_can_atlas_2018	TCGA-86-6851-01
luad_tcga_pan_can_atlas_2018	TCGA-86-7701-01
luad_tcga_pan_can_atlas_2018	TCGA-86-7711-01
luad_tcga_pan_can_atlas_2018	TCGA-86-7713-01
luad_tcga_pan_can_atlas_2018	TCGA-86-7714-01
luad_tcga_pan_can_atlas_2018	TCGA-86-7953-01
luad_tcga_pan_can_atlas_2018	TCGA-86-7954-01
luad_tcga_pan_can_atlas_2018	TCGA-86-7955-01
luad_tcga_pan_can_atlas_2018	TCGA-86-8054-01
luad_tcga_pan_can_atlas_2018	TCGA-86-8055-01
luad_tcga_pan_can_atlas_2018	TCGA-86-8056-01
luad_tcga_pan_can_atlas_2018	TCGA-86-8073-01
luad_tcga_pan_can_atlas_2018	TCGA-86-8074-01
luad_tcga_pan_can_atlas_2018	TCGA-86-8075-01
luad_tcga_pan_can_atlas_2018	TCGA-86-8076-01
luad_tcga_pan_can_atlas_2018	TCGA-86-8278-01
luad_tcga_pan_can_atlas_2018	TCGA-86-8279-01
luad_tcga_pan_can_atlas_2018	TCGA-86-8280-01
luad_tcga_pan_can_atlas_2018	TCGA-86-8281-01
luad_tcga_pan_can_atlas_2018	TCGA-86-8358-01
luad_tcga_pan_can_atlas_2018	TCGA-86-8359-01
luad_tcga_pan_can_atlas_2018	TCGA-86-8585-01
luad_tcga_pan_can_atlas_2018	TCGA-86-8668-01
luad_tcga_pan_can_atlas_2018	TCGA-86-8669-01
luad_tcga_pan_can_atlas_2018	TCGA-86-8671-01
luad_tcga_pan_can_atlas_2018	TCGA-86-8672-01
luad_tcga_pan_can_atlas_2018	TCGA-86-8673-01
luad_tcga_pan_can_atlas_2018	TCGA-86-8674-01
luad_tcga_pan_can_atlas_2018	TCGA-86-A456-01
luad_tcga_pan_can_atlas_2018	TCGA-86-A4D0-01
luad_tcga_pan_can_atlas_2018	TCGA-86-A4JF-01
luad_tcga_pan_can_atlas_2018	TCGA-86-A4P7-01
luad_tcga_pan_can_atlas_2018	TCGA-86-A4P8-01
luad_tcga_pan_can_atlas_2018	TCGA-91-6828-01
luad_tcga_pan_can_atlas_2018	TCGA-91-6829-01
luad_tcga_pan_can_atlas_2018	TCGA-91-6830-01
luad_tcga_pan_can_atlas_2018	TCGA-91-6831-01
luad_tcga_pan_can_atlas_2018	TCGA-91-6835-01
luad_tcga_pan_can_atlas_2018	TCGA-91-6836-01
luad_tcga_pan_can_atlas_2018	TCGA-91-6840-01
luad_tcga_pan_can_atlas_2018	TCGA-91-6847-01
luad_tcga_pan_can_atlas_2018	TCGA-91-6848-01
luad_tcga_pan_can_atlas_2018	TCGA-91-6849-01
luad_tcga_pan_can_atlas_2018	TCGA-91-7771-01
luad_tcga_pan_can_atlas_2018	TCGA-91-8496-01
luad_tcga_pan_can_atlas_2018	TCGA-91-8497-01
luad_tcga_pan_can_atlas_2018	TCGA-91-8499-01
luad_tcga_pan_can_atlas_2018	TCGA-91-A4BC-01
luad_tcga_pan_can_atlas_2018	TCGA-91-A4BD-01
luad_tcga_pan_can_atlas_2018	TCGA-93-7347-01
luad_tcga_pan_can_atlas_2018	TCGA-93-7348-01
luad_tcga_pan_can_atlas_2018	TCGA-93-8067-01
luad_tcga_pan_can_atlas_2018	TCGA-93-A4JN-01
luad_tcga_pan_can_atlas_2018	TCGA-93-A4JO-01
luad_tcga_pan_can_atlas_2018	TCGA-93-A4JP-01
luad_tcga_pan_can_atlas_2018	TCGA-93-A4JQ-01
luad_tcga_pan_can_atlas_2018	TCGA-95-7039-01
luad_tcga_pan_can_atlas_2018	TCGA-95-7043-01
luad_tcga_pan_can_atlas_2018	TCGA-95-7562-01
luad_tcga_pan_can_atlas_2018	TCGA-95-7567-01
luad_tcga_pan_can_atlas_2018	TCGA-95-7944-01
luad_tcga_pan_can_atlas_2018	TCGA-95-7947-01
luad_tcga_pan_can_atlas_2018	TCGA-95-7948-01
luad_tcga_pan_can_atlas_2018	TCGA-95-8039-01
luad_tcga_pan_can_atlas_2018	TCGA-95-8494-01
luad_tcga_pan_can_atlas_2018	TCGA-95-A4VK-01
luad_tcga_pan_can_atlas_2018	TCGA-95-A4VN-01
luad_tcga_pan_can_atlas_2018	TCGA-95-A4VP-01
luad_tcga_pan_can_atlas_2018	TCGA-97-7546-01
luad_tcga_pan_can_atlas_2018	TCGA-97-7547-01
luad_tcga_pan_can_atlas_2018	TCGA-97-7552-01
luad_tcga_pan_can_atlas_2018	TCGA-97-7553-01
luad_tcga_pan_can_atlas_2018	TCGA-97-7554-01
luad_tcga_pan_can_atlas_2018	TCGA-97-7937-01
luad_tcga_pan_can_atlas_2018	TCGA-97-7938-01
luad_tcga_pan_can_atlas_2018	TCGA-97-7941-01
luad_tcga_pan_can_atlas_2018	TCGA-97-8171-01
luad_tcga_pan_can_atlas_2018	TCGA-97-8172-01
luad_tcga_pan_can_atlas_2018	TCGA-97-8174-01
luad_tcga_pan_can_atlas_2018	TCGA-97-8175-01
luad_tcga_pan_can_atlas_2018	TCGA-97-8176-01
luad_tcga_pan_can_atlas_2018	TCGA-97-8177-01
luad_tcga_pan_can_atlas_2018	TCGA-97-8179-01
luad_tcga_pan_can_atlas_2018	TCGA-97-8547-01
luad_tcga_pan_can_atlas_2018	TCGA-97-8552-01
luad_tcga_pan_can_atlas_2018	TCGA-97-A4LX-01
luad_tcga_pan_can_atlas_2018	TCGA-97-A4M0-01
luad_tcga_pan_can_atlas_2018	TCGA-97-A4M1-01
luad_tcga_pan_can_atlas_2018	TCGA-97-A4M2-01
luad_tcga_pan_can_atlas_2018	TCGA-97-A4M3-01
luad_tcga_pan_can_atlas_2018	TCGA-97-A4M5-01
luad_tcga_pan_can_atlas_2018	TCGA-97-A4M6-01
luad_tcga_pan_can_atlas_2018	TCGA-97-A4M7-01
luad_tcga_pan_can_atlas_2018	TCGA-99-7458-01
luad_tcga_pan_can_atlas_2018	TCGA-99-8025-01
luad_tcga_pan_can_atlas_2018	TCGA-99-8028-01
luad_tcga_pan_can_atlas_2018	TCGA-99-8032-01
luad_tcga_pan_can_atlas_2018	TCGA-99-8033-01
luad_tcga_pan_can_atlas_2018	TCGA-99-AA5R-01
luad_tcga_pan_can_atlas_2018	TCGA-J2-8192-01
luad_tcga_pan_can_atlas_2018	TCGA-J2-8194-01
luad_tcga_pan_can_atlas_2018	TCGA-J2-A4AD-01
luad_tcga_pan_can_atlas_2018	TCGA-J2-A4AE-01
luad_tcga_pan_can_atlas_2018	TCGA-J2-A4AG-01
luad_tcga_pan_can_atlas_2018	TCGA-L4-A4E5-01
luad_tcga_pan_can_atlas_2018	TCGA-L4-A4E6-01
luad_tcga_pan_can_atlas_2018	TCGA-L9-A443-01
luad_tcga_pan_can_atlas_2018	TCGA-L9-A444-01
luad_tcga_pan_can_atlas_2018	TCGA-L9-A50W-01
luad_tcga_pan_can_atlas_2018	TCGA-L9-A5IP-01
luad_tcga_pan_can_atlas_2018	TCGA-L9-A743-01
luad_tcga_pan_can_atlas_2018	TCGA-L9-A7SV-01
luad_tcga_pan_can_atlas_2018	TCGA-L9-A8F4-01
luad_tcga_pan_can_atlas_2018	TCGA-MN-A4N1-01
luad_tcga_pan_can_atlas_2018	TCGA-MN-A4N4-01
luad_tcga_pan_can_atlas_2018	TCGA-MN-A4N5-01
luad_tcga_pan_can_atlas_2018	TCGA-MP-A4SV-01
luad_tcga_pan_can_atlas_2018	TCGA-MP-A4SW-01
luad_tcga_pan_can_atlas_2018	TCGA-MP-A4SY-01
luad_tcga_pan_can_atlas_2018	TCGA-MP-A4T4-01
luad_tcga_pan_can_atlas_2018	TCGA-MP-A4T6-01
luad_tcga_pan_can_atlas_2018	TCGA-MP-A4T7-01
luad_tcga_pan_can_atlas_2018	TCGA-MP-A4T8-01
luad_tcga_pan_can_atlas_2018	TCGA-MP-A4T9-01
luad_tcga_pan_can_atlas_2018	TCGA-MP-A4TA-01
luad_tcga_pan_can_atlas_2018	TCGA-MP-A4TC-01
luad_tcga_pan_can_atlas_2018	TCGA-MP-A4TD-01
luad_tcga_pan_can_atlas_2018	TCGA-MP-A4TE-01
luad_tcga_pan_can_atlas_2018	TCGA-MP-A4TF-01
luad_tcga_pan_can_atlas_2018	TCGA-MP-A4TH-01
luad_tcga_pan_can_atlas_2018	TCGA-MP-A4TI-01
luad_tcga_pan_can_atlas_2018	TCGA-MP-A4TJ-01
luad_tcga_pan_can_atlas_2018	TCGA-MP-A4TK-01
luad_tcga_pan_can_atlas_2018	TCGA-MP-A5C7-01
luad_tcga_pan_can_atlas_2018	TCGA-NJ-A4YF-01
luad_tcga_pan_can_atlas_2018	TCGA-NJ-A4YG-01
luad_tcga_pan_can_atlas_2018	TCGA-NJ-A4YI-01
luad_tcga_pan_can_atlas_2018	TCGA-NJ-A4YP-01
luad_tcga_pan_can_atlas_2018	TCGA-NJ-A4YQ-01
luad_tcga_pan_can_atlas_2018	TCGA-NJ-A55A-01
luad_tcga_pan_can_atlas_2018	TCGA-NJ-A55O-01
luad_tcga_pan_can_atlas_2018	TCGA-NJ-A55R-01
luad_tcga_pan_can_atlas_2018	TCGA-NJ-A7XG-01
luad_tcga_pan_can_atlas_2018	TCGA-O1-A52J-01
luad_tcga_pan_can_atlas_2018	TCGA-S2-AA1A-01
lusc_tcga_pan_can_atlas_2018	TCGA-18-3406-01
lusc_tcga_pan_can_atlas_2018	TCGA-18-3407-01
lusc_tcga_pan_can_atlas_2018	TCGA-18-3408-01
lusc_tcga_pan_can_atlas_2018	TCGA-18-3410-01
lusc_tcga_pan_can_atlas_2018	TCGA-18-3411-01
lusc_tcga_pan_can_atlas_2018	TCGA-18-3412-01
lusc_tcga_pan_can_atlas_2018	TCGA-18-3414-01
lusc_tcga_pan_can_atlas_2018	TCGA-18-3415-01
lusc_tcga_pan_can_atlas_2018	TCGA-18-3416-01
lusc_tcga_pan_can_atlas_2018	TCGA-18-3417-01
lusc_tcga_pan_can_atlas_2018	TCGA-18-3419-01
lusc_tcga_pan_can_atlas_2018	TCGA-18-3421-01
lusc_tcga_pan_can_atlas_2018	TCGA-18-4083-01
lusc_tcga_pan_can_atlas_2018	TCGA-18-4086-01
lusc_tcga_pan_can_atlas_2018	TCGA-18-4721-01
lusc_tcga_pan_can_atlas_2018	TCGA-18-5592-01
lusc_tcga_pan_can_atlas_2018	TCGA-21-1071-01
lusc_tcga_pan_can_atlas_2018	TCGA-21-1072-01
lusc_tcga_pan_can_atlas_2018	TCGA-21-1075-01
lusc_tcga_pan_can_atlas_2018	TCGA-21-1076-01
lusc_tcga_pan_can_atlas_2018	TCGA-21-1079-01
lusc_tcga_pan_can_atlas_2018	TCGA-21-1080-01
lusc_tcga_pan_can_atlas_2018	TCGA-21-1081-01
lusc_tcga_pan_can_atlas_2018	TCGA-21-1082-01
lusc_tcga_pan_can_atlas_2018	TCGA-21-5782-01
lusc_tcga_pan_can_atlas_2018	TCGA-21-5783-01
lusc_tcga_pan_can_atlas_2018	TCGA-21-5784-01
lusc_tcga_pan_can_atlas_2018	TCGA-21-5786-01
lusc_tcga_pan_can_atlas_2018	TCGA-21-5787-01
lusc_tcga_pan_can_atlas_2018	TCGA-22-1000-01
lusc_tcga_pan_can_atlas_2018	TCGA-22-1002-01
lusc_tcga_pan_can_atlas_2018	TCGA-22-1005-01
lusc_tcga_pan_can_atlas_2018	TCGA-22-1011-01
lusc_tcga_pan_can_atlas_2018	TCGA-22-1012-01
lusc_tcga_pan_can_atlas_2018	TCGA-22-1016-01
lusc_tcga_pan_can_atlas_2018	TCGA-22-1017-01
lusc_tcga_pan_can_atlas_2018	TCGA-22-4591-01
lusc_tcga_pan_can_atlas_2018	TCGA-22-4593-01
lusc_tcga_pan_can_atlas_2018	TCGA-22-4594-01
lusc_tcga_pan_can_atlas_2018	TCGA-22-4595-01
lusc_tcga_pan_can_atlas_2018	TCGA-22-4596-01
lusc_tcga_pan_can_atlas_2018	TCGA-22-4599-01
lusc_tcga_pan_can_atlas_2018	TCGA-22-4601-01
lusc_tcga_pan_can_atlas_2018	TCGA-22-4604-01
lusc_tcga_pan_can_atlas_2018	TCGA-22-4605-01
lusc_tcga_pan_can_atlas_2018	TCGA-22-4607-01
lusc_tcga_pan_can_atlas_2018	TCGA-22-4609-01
lusc_tcga_pan_can_atlas_2018	TCGA-22-4613-01
lusc_tcga_pan_can_atlas_2018	TCGA-22-5471-01
lusc_tcga_pan_can_atlas_2018	TCGA-22-5472-01
lusc_tcga_pan_can_atlas_2018	TCGA-22-5473-01
lusc_tcga_pan_can_atlas_2018	TCGA-22-5474-01
lusc_tcga_pan_can_atlas_2018	TCGA-22-5477-01
lusc_tcga_pan_can_atlas_2018	TCGA-22-5478-01
lusc_tcga_pan_can_atlas_2018	TCGA-22-5479-01
lusc_tcga_pan_can_atlas_2018	TCGA-22-5480-01
lusc_tcga_pan_can_atlas_2018	TCGA-22-5481-01
lusc_tcga_pan_can_atlas_2018	TCGA-22-5482-01
lusc_tcga_pan_can_atlas_2018	TCGA-22-5483-01
lusc_tcga_pan_can_atlas_2018	TCGA-22-5485-01
lusc_tcga_pan_can_atlas_2018	TCGA-22-5489-01
lusc_tcga_pan_can_atlas_2018	TCGA-22-5491-01
lusc_tcga_pan_can_atlas_2018	TCGA-22-5492-01
lusc_tcga_pan_can_atlas_2018	TCGA-22-A5C4-01
lusc_tcga_pan_can_atlas_2018	TCGA-33-4532-01
lusc_tcga_pan_can_atlas_2018	TCGA-33-4533-01
lusc_tcga_pan_can_atlas_2018	TCGA-33-4538-01
lusc_tcga_pan_can_atlas_2018	TCGA-33-4547-01
lusc_tcga_pan_can_atlas_2018	TCGA-33-4566-01
lusc_tcga_pan_can_atlas_2018	TCGA-33-4582-01
lusc_tcga_pan_can_atlas_2018	TCGA-33-4583-01
lusc_tcga_pan_can_atlas_2018	TCGA-33-4586-01
lusc_tcga_pan_can_atlas_2018	TCGA-33-4587-01
lusc_tcga_pan_can_atlas_2018	TCGA-33-4589-01
lusc_tcga_pan_can_atlas_2018	TCGA-33-6738-01
lusc_tcga_pan_can_atlas_2018	TCGA-33-A4WN-01
lusc_tcga_pan_can_atlas_2018	TCGA-33-A5GW-01
lusc_tcga_pan_can_atlas_2018	TCGA-33-AAS8-01
lusc_tcga_pan_can_atlas_2018	TCGA-33-AASB-01
lusc_tcga_pan_can_atlas_2018	TCGA-33-AASD-01
lusc_tcga_pan_can_atlas_2018	TCGA-33-AASI-01
lusc_tcga_pan_can_atlas_2018	TCGA-33-AASJ-01
lusc_tcga_pan_can_atlas_2018	TCGA-33-AASL-01
lusc_tcga_pan_can_atlas_2018	TCGA-34-2596-01
lusc_tcga_pan_can_atlas_2018	TCGA-34-2600-01
lusc_tcga_pan_can_atlas_2018	TCGA-34-2608-01
lusc_tcga_pan_can_atlas_2018	TCGA-34-5231-01
lusc_tcga_pan_can_atlas_2018	TCGA-34-5232-01
lusc_tcga_pan_can_atlas_2018	TCGA-34-5234-01
lusc_tcga_pan_can_atlas_2018	TCGA-34-5236-01
lusc_tcga_pan_can_atlas_2018	TCGA-34-5239-01
lusc_tcga_pan_can_atlas_2018	TCGA-34-5240-01
lusc_tcga_pan_can_atlas_2018	TCGA-34-5241-01
lusc_tcga_pan_can_atlas_2018	TCGA-34-5927-01
lusc_tcga_pan_can_atlas_2018	TCGA-34-5928-01
lusc_tcga_pan_can_atlas_2018	TCGA-34-5929-01
lusc_tcga_pan_can_atlas_2018	TCGA-34-7107-01
lusc_tcga_pan_can_atlas_2018	TCGA-34-8454-01
lusc_tcga_pan_can_atlas_2018	TCGA-34-8455-01
lusc_tcga_pan_can_atlas_2018	TCGA-34-8456-01
lusc_tcga_pan_can_atlas_2018	TCGA-34-A5IX-01
lusc_tcga_pan_can_atlas_2018	TCGA-37-3783-01
lusc_tcga_pan_can_atlas_2018	TCGA-37-3789-01
lusc_tcga_pan_can_atlas_2018	TCGA-37-3792-01
lusc_tcga_pan_can_atlas_2018	TCGA-37-4129-01
lusc_tcga_pan_can_atlas_2018	TCGA-37-4130-01
lusc_tcga_pan_can_atlas_2018	TCGA-37-4132-01
lusc_tcga_pan_can_atlas_2018	TCGA-37-4133-01
lusc_tcga_pan_can_atlas_2018	TCGA-37-4135-01
lusc_tcga_pan_can_atlas_2018	TCGA-37-4141-01
lusc_tcga_pan_can_atlas_2018	TCGA-37-5819-01
lusc_tcga_pan_can_atlas_2018	TCGA-37-A5EL-01
lusc_tcga_pan_can_atlas_2018	TCGA-37-A5EN-01
lusc_tcga_pan_can_atlas_2018	TCGA-39-5011-01
lusc_tcga_pan_can_atlas_2018	TCGA-39-5016-01
lusc_tcga_pan_can_atlas_2018	TCGA-39-5019-01
lusc_tcga_pan_can_atlas_2018	TCGA-39-5021-01
lusc_tcga_pan_can_atlas_2018	TCGA-39-5022-01
lusc_tcga_pan_can_atlas_2018	TCGA-39-5024-01
lusc_tcga_pan_can_atlas_2018	TCGA-39-5027-01
lusc_tcga_pan_can_atlas_2018	TCGA-39-5028-01
lusc_tcga_pan_can_atlas_2018	TCGA-39-5029-01
lusc_tcga_pan_can_atlas_2018	TCGA-39-5030-01
lusc_tcga_pan_can_atlas_2018	TCGA-39-5031-01
lusc_tcga_pan_can_atlas_2018	TCGA-39-5034-01
lusc_tcga_pan_can_atlas_2018	TCGA-39-5035-01
lusc_tcga_pan_can_atlas_2018	TCGA-39-5036-01
lusc_tcga_pan_can_atlas_2018	TCGA-39-5037-01
lusc_tcga_pan_can_atlas_2018	TCGA-39-5039-01
lusc_tcga_pan_can_atlas_2018	TCGA-39-5040-01
lusc_tcga_pan_can_atlas_2018	TCGA-43-2576-01
lusc_tcga_pan_can_atlas_2018	TCGA-43-2578-01
lusc_tcga_pan_can_atlas_2018	TCGA-43-2581-01
lusc_tcga_pan_can_atlas_2018	TCGA-43-3394-01
lusc_tcga_pan_can_atlas_2018	TCGA-43-3920-01
lusc_tcga_pan_can_atlas_2018	TCGA-43-5668-01
lusc_tcga_pan_can_atlas_2018	TCGA-43-5670-01
lusc_tcga_pan_can_atlas_2018	TCGA-43-6143-01
lusc_tcga_pan_can_atlas_2018	TCGA-43-6647-01
lusc_tcga_pan_can_atlas_2018	TCGA-43-6770-01
lusc_tcga_pan_can_atlas_2018	TCGA-43-6771-01
lusc_tcga_pan_can_atlas_2018	TCGA-43-6773-01
lusc_tcga_pan_can_atlas_2018	TCGA-43-7656-01
lusc_tcga_pan_can_atlas_2018	TCGA-43-7657-01
lusc_tcga_pan_can_atlas_2018	TCGA-43-7658-01
lusc_tcga_pan_can_atlas_2018	TCGA-43-8115-01
lusc_tcga_pan_can_atlas_2018	TCGA-43-8116-01
lusc_tcga_pan_can_atlas_2018	TCGA-43-8118-01
lusc_tcga_pan_can_atlas_2018	TCGA-43-A474-01
lusc_tcga_pan_can_atlas_2018	TCGA-43-A475-01
lusc_tcga_pan_can_atlas_2018	TCGA-43-A56U-01
lusc_tcga_pan_can_atlas_2018	TCGA-43-A56V-01
lusc_tcga_pan_can_atlas_2018	TCGA-46-3765-01
lusc_tcga_pan_can_atlas_2018	TCGA-46-3766-01
lusc_tcga_pan_can_atlas_2018	TCGA-46-3767-01
lusc_tcga_pan_can_atlas_2018	TCGA-46-3768-01
lusc_tcga_pan_can_atlas_2018	TCGA-46-3769-01
lusc_tcga_pan_can_atlas_2018	TCGA-46-6025-01
lusc_tcga_pan_can_atlas_2018	TCGA-46-6026-01
lusc_tcga_pan_can_atlas_2018	TCGA-51-4079-01
lusc_tcga_pan_can_atlas_2018	TCGA-51-4080-01
lusc_tcga_pan_can_atlas_2018	TCGA-51-4081-01
lusc_tcga_pan_can_atlas_2018	TCGA-52-7622-01
lusc_tcga_pan_can_atlas_2018	TCGA-52-7809-01
lusc_tcga_pan_can_atlas_2018	TCGA-52-7810-01
lusc_tcga_pan_can_atlas_2018	TCGA-52-7811-01
lusc_tcga_pan_can_atlas_2018	TCGA-52-7812-01
lusc_tcga_pan_can_atlas_2018	TCGA-56-1622-01
lusc_tcga_pan_can_atlas_2018	TCGA-56-5897-01
lusc_tcga_pan_can_atlas_2018	TCGA-56-5898-01
lusc_tcga_pan_can_atlas_2018	TCGA-56-6545-01
lusc_tcga_pan_can_atlas_2018	TCGA-56-6546-01
lusc_tcga_pan_can_atlas_2018	TCGA-56-7221-01
lusc_tcga_pan_can_atlas_2018	TCGA-56-7222-01
lusc_tcga_pan_can_atlas_2018	TCGA-56-7223-01
lusc_tcga_pan_can_atlas_2018	TCGA-56-7579-01
lusc_tcga_pan_can_atlas_2018	TCGA-56-7580-01
lusc_tcga_pan_can_atlas_2018	TCGA-56-7582-01
lusc_tcga_pan_can_atlas_2018	TCGA-56-7730-01
lusc_tcga_pan_can_atlas_2018	TCGA-56-7731-01
lusc_tcga_pan_can_atlas_2018	TCGA-56-7822-01
lusc_tcga_pan_can_atlas_2018	TCGA-56-7823-01
lusc_tcga_pan_can_atlas_2018	TCGA-56-8082-01
lusc_tcga_pan_can_atlas_2018	TCGA-56-8083-01
lusc_tcga_pan_can_atlas_2018	TCGA-56-8201-01
lusc_tcga_pan_can_atlas_2018	TCGA-56-8304-01
lusc_tcga_pan_can_atlas_2018	TCGA-56-8305-01
lusc_tcga_pan_can_atlas_2018	TCGA-56-8307-01
lusc_tcga_pan_can_atlas_2018	TCGA-56-8308-01
lusc_tcga_pan_can_atlas_2018	TCGA-56-8309-01
lusc_tcga_pan_can_atlas_2018	TCGA-56-8503-01
lusc_tcga_pan_can_atlas_2018	TCGA-56-8504-01
lusc_tcga_pan_can_atlas_2018	TCGA-56-8622-01
lusc_tcga_pan_can_atlas_2018	TCGA-56-8623-01
lusc_tcga_pan_can_atlas_2018	TCGA-56-8624-01
lusc_tcga_pan_can_atlas_2018	TCGA-56-8625-01
lusc_tcga_pan_can_atlas_2018	TCGA-56-8626-01
lusc_tcga_pan_can_atlas_2018	TCGA-56-8628-01
lusc_tcga_pan_can_atlas_2018	TCGA-56-8629-01
lusc_tcga_pan_can_atlas_2018	TCGA-56-A49D-01
lusc_tcga_pan_can_atlas_2018	TCGA-56-A4BW-01
lusc_tcga_pan_can_atlas_2018	TCGA-56-A4BX-01
lusc_tcga_pan_can_atlas_2018	TCGA-56-A4BY-01
lusc_tcga_pan_can_atlas_2018	TCGA-56-A4ZJ-01
lusc_tcga_pan_can_atlas_2018	TCGA-56-A4ZK-01
lusc_tcga_pan_can_atlas_2018	TCGA-56-A5DR-01
lusc_tcga_pan_can_atlas_2018	TCGA-56-A5DS-01
lusc_tcga_pan_can_atlas_2018	TCGA-56-A62T-01
lusc_tcga_pan_can_atlas_2018	TCGA-58-8386-01
lusc_tcga_pan_can_atlas_2018	TCGA-58-8387-01
lusc_tcga_pan_can_atlas_2018	TCGA-58-8388-01
lusc_tcga_pan_can_atlas_2018	TCGA-58-8390-01
lusc_tcga_pan_can_atlas_2018	TCGA-58-8391-01
lusc_tcga_pan_can_atlas_2018	TCGA-58-8392-01
lusc_tcga_pan_can_atlas_2018	TCGA-58-8393-01
lusc_tcga_pan_can_atlas_2018	TCGA-58-A46J-01
lusc_tcga_pan_can_atlas_2018	TCGA-58-A46K-01
lusc_tcga_pan_can_atlas_2018	TCGA-58-A46L-01
lusc_tcga_pan_can_atlas_2018	TCGA-58-A46M-01
lusc_tcga_pan_can_atlas_2018	TCGA-58-A46N-01
lusc_tcga_pan_can_atlas_2018	TCGA-60-2695-01
lusc_tcga_pan_can_atlas_2018	TCGA-60-2697-01
lusc_tcga_pan_can_atlas_2018	TCGA-60-2698-01
lusc_tcga_pan_can_atlas_2018	TCGA-60-2703-01
lusc_tcga_pan_can_atlas_2018	TCGA-60-2704-01
lusc_tcga_pan_can_atlas_2018	TCGA-60-2706-01
lusc_tcga_pan_can_atlas_2018	TCGA-60-2707-01
lusc_tcga_pan_can_atlas_2018	TCGA-60-2708-01
lusc_tcga_pan_can_atlas_2018	TCGA-60-2709-01
lusc_tcga_pan_can_atlas_2018	TCGA-60-2710-01
lusc_tcga_pan_can_atlas_2018	TCGA-60-2711-01
lusc_tcga_pan_can_atlas_2018	TCGA-60-2713-01
lusc_tcga_pan_can_atlas_2018	TCGA-60-2714-01
lusc_tcga_pan_can_atlas_2018	TCGA-60-2716-01
lusc_tcga_pan_can_atlas_2018	TCGA-60-2719-01
lusc_tcga_pan_can_atlas_2018	TCGA-60-2720-01
lusc_tcga_pan_can_atlas_2018	TCGA-60-2721-01
lusc_tcga_pan_can_atlas_2018	TCGA-60-2722-01
lusc_tcga_pan_can_atlas_2018	TCGA-60-2723-01
lusc_tcga_pan_can_atlas_2018	TCGA-60-2724-01
lusc_tcga_pan_can_atlas_2018	TCGA-60-2725-01
lusc_tcga_pan_can_atlas_2018	TCGA-60-2726-01
lusc_tcga_pan_can_atlas_2018	TCGA-63-5128-01
lusc_tcga_pan_can_atlas_2018	TCGA-63-5131-01
lusc_tcga_pan_can_atlas_2018	TCGA-63-6202-01
lusc_tcga_pan_can_atlas_2018	TCGA-63-7020-01
lusc_tcga_pan_can_atlas_2018	TCGA-63-7021-01
lusc_tcga_pan_can_atlas_2018	TCGA-63-7022-01
lusc_tcga_pan_can_atlas_2018	TCGA-63-7023-01
lusc_tcga_pan_can_atlas_2018	TCGA-63-A5M9-01
lusc_tcga_pan_can_atlas_2018	TCGA-63-A5MB-01
lusc_tcga_pan_can_atlas_2018	TCGA-63-A5MG-01
lusc_tcga_pan_can_atlas_2018	TCGA-63-A5MH-01
lusc_tcga_pan_can_atlas_2018	TCGA-63-A5MI-01
lusc_tcga_pan_can_atlas_2018	TCGA-63-A5MJ-01
lusc_tcga_pan_can_atlas_2018	TCGA-63-A5ML-01
lusc_tcga_pan_can_atlas_2018	TCGA-63-A5MM-01
lusc_tcga_pan_can_atlas_2018	TCGA-63-A5MN-01
lusc_tcga_pan_can_atlas_2018	TCGA-63-A5MP-01
lusc_tcga_pan_can_atlas_2018	TCGA-63-A5MR-01
lusc_tcga_pan_can_atlas_2018	TCGA-63-A5MS-01
lusc_tcga_pan_can_atlas_2018	TCGA-63-A5MT-01
lusc_tcga_pan_can_atlas_2018	TCGA-63-A5MU-01
lusc_tcga_pan_can_atlas_2018	TCGA-63-A5MV-01
lusc_tcga_pan_can_atlas_2018	TCGA-63-A5MW-01
lusc_tcga_pan_can_atlas_2018	TCGA-63-A5MY-01
lusc_tcga_pan_can_atlas_2018	TCGA-66-2727-01
lusc_tcga_pan_can_atlas_2018	TCGA-66-2734-01
lusc_tcga_pan_can_atlas_2018	TCGA-66-2737-01
lusc_tcga_pan_can_atlas_2018	TCGA-66-2742-01
lusc_tcga_pan_can_atlas_2018	TCGA-66-2744-01
lusc_tcga_pan_can_atlas_2018	TCGA-66-2753-01
lusc_tcga_pan_can_atlas_2018	TCGA-66-2754-01
lusc_tcga_pan_can_atlas_2018	TCGA-66-2755-01
lusc_tcga_pan_can_atlas_2018	TCGA-66-2756-01
lusc_tcga_pan_can_atlas_2018	TCGA-66-2757-01
lusc_tcga_pan_can_atlas_2018	TCGA-66-2758-01
lusc_tcga_pan_can_atlas_2018	TCGA-66-2759-01
lusc_tcga_pan_can_atlas_2018	TCGA-66-2763-01
lusc_tcga_pan_can_atlas_2018	TCGA-66-2765-01
lusc_tcga_pan_can_atlas_2018	TCGA-66-2766-01
lusc_tcga_pan_can_atlas_2018	TCGA-66-2767-01
lusc_tcga_pan_can_atlas_2018	TCGA-66-2768-01
lusc_tcga_pan_can_atlas_2018	TCGA-66-2769-01
lusc_tcga_pan_can_atlas_2018	TCGA-66-2770-01
lusc_tcga_pan_can_atlas_2018	TCGA-66-2771-01
lusc_tcga_pan_can_atlas_2018	TCGA-66-2773-01
lusc_tcga_pan_can_atlas_2018	TCGA-66-2777-01
lusc_tcga_pan_can_atlas_2018	TCGA-66-2778-01
lusc_tcga_pan_can_atlas_2018	TCGA-66-2780-01
lusc_tcga_pan_can_atlas_2018	TCGA-66-2781-01
lusc_tcga_pan_can_atlas_2018	TCGA-66-2782-01
lusc_tcga_pan_can_atlas_2018	TCGA-66-2783-01
lusc_tcga_pan_can_atlas_2018	TCGA-66-2785-01
lusc_tcga_pan_can_atlas_2018	TCGA-66-2786-01
lusc_tcga_pan_can_atlas_2018	TCGA-66-2787-01
lusc_tcga_pan_can_atlas_2018	TCGA-66-2788-01
lusc_tcga_pan_can_atlas_2018	TCGA-66-2789-01
lusc_tcga_pan_can_atlas_2018	TCGA-66-2790-01
lusc_tcga_pan_can_atlas_2018	TCGA-66-2791-01
lusc_tcga_pan_can_atlas_2018	TCGA-66-2792-01
lusc_tcga_pan_can_atlas_2018	TCGA-66-2793-01
lusc_tcga_pan_can_atlas_2018	TCGA-66-2794-01
lusc_tcga_pan_can_atlas_2018	TCGA-66-2795-01
lusc_tcga_pan_can_atlas_2018	TCGA-66-2800-01
lusc_tcga_pan_can_atlas_2018	TCGA-68-7755-01
lusc_tcga_pan_can_atlas_2018	TCGA-68-7756-01
lusc_tcga_pan_can_atlas_2018	TCGA-68-7757-01
lusc_tcga_pan_can_atlas_2018	TCGA-68-8250-01
lusc_tcga_pan_can_atlas_2018	TCGA-68-8251-01
lusc_tcga_pan_can_atlas_2018	TCGA-68-A59I-01
lusc_tcga_pan_can_atlas_2018	TCGA-68-A59J-01
lusc_tcga_pan_can_atlas_2018	TCGA-6A-AB49-01
lusc_tcga_pan_can_atlas_2018	TCGA-70-6722-01
lusc_tcga_pan_can_atlas_2018	TCGA-70-6723-01
lusc_tcga_pan_can_atlas_2018	TCGA-77-6842-01
lusc_tcga_pan_can_atlas_2018	TCGA-77-6843-01
lusc_tcga_pan_can_atlas_2018	TCGA-77-6844-01
lusc_tcga_pan_can_atlas_2018	TCGA-77-6845-01
lusc_tcga_pan_can_atlas_2018	TCGA-77-7138-01
lusc_tcga_pan_can_atlas_2018	TCGA-77-7139-01
lusc_tcga_pan_can_atlas_2018	TCGA-77-7140-01
lusc_tcga_pan_can_atlas_2018	TCGA-77-7141-01
lusc_tcga_pan_can_atlas_2018	TCGA-77-7142-01
lusc_tcga_pan_can_atlas_2018	TCGA-77-7335-01
lusc_tcga_pan_can_atlas_2018	TCGA-77-7337-01
lusc_tcga_pan_can_atlas_2018	TCGA-77-7338-01
lusc_tcga_pan_can_atlas_2018	TCGA-77-7463-01
lusc_tcga_pan_can_atlas_2018	TCGA-77-7465-01
lusc_tcga_pan_can_atlas_2018	TCGA-77-8007-01
lusc_tcga_pan_can_atlas_2018	TCGA-77-8008-01
lusc_tcga_pan_can_atlas_2018	TCGA-77-8009-01
lusc_tcga_pan_can_atlas_2018	TCGA-77-8128-01
lusc_tcga_pan_can_atlas_2018	TCGA-77-8130-01
lusc_tcga_pan_can_atlas_2018	TCGA-77-8131-01
lusc_tcga_pan_can_atlas_2018	TCGA-77-8133-01
lusc_tcga_pan_can_atlas_2018	TCGA-77-8136-01
lusc_tcga_pan_can_atlas_2018	TCGA-77-8138-01
lusc_tcga_pan_can_atlas_2018	TCGA-77-8139-01
lusc_tcga_pan_can_atlas_2018	TCGA-77-8140-01
lusc_tcga_pan_can_atlas_2018	TCGA-77-8143-01
lusc_tcga_pan_can_atlas_2018	TCGA-77-8144-01
lusc_tcga_pan_can_atlas_2018	TCGA-77-8145-01
lusc_tcga_pan_can_atlas_2018	TCGA-77-8148-01
lusc_tcga_pan_can_atlas_2018	TCGA-77-8150-01
lusc_tcga_pan_can_atlas_2018	TCGA-77-8153-01
lusc_tcga_pan_can_atlas_2018	TCGA-77-8154-01
lusc_tcga_pan_can_atlas_2018	TCGA-77-8156-01
lusc_tcga_pan_can_atlas_2018	TCGA-77-A5FZ-01
lusc_tcga_pan_can_atlas_2018	TCGA-77-A5G1-01
lusc_tcga_pan_can_atlas_2018	TCGA-77-A5G3-01
lusc_tcga_pan_can_atlas_2018	TCGA-77-A5G6-01
lusc_tcga_pan_can_atlas_2018	TCGA-77-A5G7-01
lusc_tcga_pan_can_atlas_2018	TCGA-77-A5G8-01
lusc_tcga_pan_can_atlas_2018	TCGA-77-A5GB-01
lusc_tcga_pan_can_atlas_2018	TCGA-77-A5GF-01
lusc_tcga_pan_can_atlas_2018	TCGA-77-A5GH-01
lusc_tcga_pan_can_atlas_2018	TCGA-79-5596-01
lusc_tcga_pan_can_atlas_2018	TCGA-85-6175-01
lusc_tcga_pan_can_atlas_2018	TCGA-85-6560-01
lusc_tcga_pan_can_atlas_2018	TCGA-85-6561-01
lusc_tcga_pan_can_atlas_2018	TCGA-85-6798-01
lusc_tcga_pan_can_atlas_2018	TCGA-85-7696-01
lusc_tcga_pan_can_atlas_2018	TCGA-85-7697-01
lusc_tcga_pan_can_atlas_2018	TCGA-85-7698-01
lusc_tcga_pan_can_atlas_2018	TCGA-85-7699-01
lusc_tcga_pan_can_atlas_2018	TCGA-85-7710-01
lusc_tcga_pan_can_atlas_2018	TCGA-85-7843-01
lusc_tcga_pan_can_atlas_2018	TCGA-85-7844-01
lusc_tcga_pan_can_atlas_2018	TCGA-85-7950-01
lusc_tcga_pan_can_atlas_2018	TCGA-85-8048-01
lusc_tcga_pan_can_atlas_2018	TCGA-85-8049-01
lusc_tcga_pan_can_atlas_2018	TCGA-85-8052-01
lusc_tcga_pan_can_atlas_2018	TCGA-85-8070-01
lusc_tcga_pan_can_atlas_2018	TCGA-85-8071-01
lusc_tcga_pan_can_atlas_2018	TCGA-85-8072-01
lusc_tcga_pan_can_atlas_2018	TCGA-85-8276-01
lusc_tcga_pan_can_atlas_2018	TCGA-85-8277-01
lusc_tcga_pan_can_atlas_2018	TCGA-85-8287-01
lusc_tcga_pan_can_atlas_2018	TCGA-85-8288-01
lusc_tcga_pan_can_atlas_2018	TCGA-85-8350-01
lusc_tcga_pan_can_atlas_2018	TCGA-85-8351-01
lusc_tcga_pan_can_atlas_2018	TCGA-85-8352-01
lusc_tcga_pan_can_atlas_2018	TCGA-85-8353-01
lusc_tcga_pan_can_atlas_2018	TCGA-85-8354-01
lusc_tcga_pan_can_atlas_2018	TCGA-85-8355-01
lusc_tcga_pan_can_atlas_2018	TCGA-85-8479-01
lusc_tcga_pan_can_atlas_2018	TCGA-85-8481-01
lusc_tcga_pan_can_atlas_2018	TCGA-85-8580-01
lusc_tcga_pan_can_atlas_2018	TCGA-85-8582-01
lusc_tcga_pan_can_atlas_2018	TCGA-85-8584-01
lusc_tcga_pan_can_atlas_2018	TCGA-85-8664-01
lusc_tcga_pan_can_atlas_2018	TCGA-85-8666-01
lusc_tcga_pan_can_atlas_2018	TCGA-85-A4CL-01
lusc_tcga_pan_can_atlas_2018	TCGA-85-A4CN-01
lusc_tcga_pan_can_atlas_2018	TCGA-85-A4JB-01
lusc_tcga_pan_can_atlas_2018	TCGA-85-A4JC-01
lusc_tcga_pan_can_atlas_2018	TCGA-85-A4PA-01
lusc_tcga_pan_can_atlas_2018	TCGA-85-A4QQ-01
lusc_tcga_pan_can_atlas_2018	TCGA-85-A4QR-01
lusc_tcga_pan_can_atlas_2018	TCGA-85-A50M-01
lusc_tcga_pan_can_atlas_2018	TCGA-85-A50Z-01
lusc_tcga_pan_can_atlas_2018	TCGA-85-A510-01
lusc_tcga_pan_can_atlas_2018	TCGA-85-A511-01
lusc_tcga_pan_can_atlas_2018	TCGA-85-A512-01
lusc_tcga_pan_can_atlas_2018	TCGA-85-A513-01
lusc_tcga_pan_can_atlas_2018	TCGA-85-A53L-01
lusc_tcga_pan_can_atlas_2018	TCGA-85-A5B5-01
lusc_tcga_pan_can_atlas_2018	TCGA-90-6837-01
lusc_tcga_pan_can_atlas_2018	TCGA-90-7766-01
lusc_tcga_pan_can_atlas_2018	TCGA-90-7767-01
lusc_tcga_pan_can_atlas_2018	TCGA-90-7769-01
lusc_tcga_pan_can_atlas_2018	TCGA-90-7964-01
lusc_tcga_pan_can_atlas_2018	TCGA-90-A4ED-01
lusc_tcga_pan_can_atlas_2018	TCGA-90-A4EE-01
lusc_tcga_pan_can_atlas_2018	TCGA-90-A59Q-01
lusc_tcga_pan_can_atlas_2018	TCGA-92-7340-01
lusc_tcga_pan_can_atlas_2018	TCGA-92-7341-01
lusc_tcga_pan_can_atlas_2018	TCGA-92-8063-01
lusc_tcga_pan_can_atlas_2018	TCGA-92-8064-01
lusc_tcga_pan_can_atlas_2018	TCGA-92-8065-01
lusc_tcga_pan_can_atlas_2018	TCGA-94-7033-01
lusc_tcga_pan_can_atlas_2018	TCGA-94-7557-01
lusc_tcga_pan_can_atlas_2018	TCGA-94-7943-01
lusc_tcga_pan_can_atlas_2018	TCGA-94-8035-01
lusc_tcga_pan_can_atlas_2018	TCGA-94-8490-01
lusc_tcga_pan_can_atlas_2018	TCGA-94-8491-01
lusc_tcga_pan_can_atlas_2018	TCGA-94-A4VJ-01
lusc_tcga_pan_can_atlas_2018	TCGA-94-A5I4-01
lusc_tcga_pan_can_atlas_2018	TCGA-94-A5I6-01
lusc_tcga_pan_can_atlas_2018	TCGA-96-7544-01
lusc_tcga_pan_can_atlas_2018	TCGA-96-7545-01
lusc_tcga_pan_can_atlas_2018	TCGA-96-8169-01
lusc_tcga_pan_can_atlas_2018	TCGA-96-8170-01
lusc_tcga_pan_can_atlas_2018	TCGA-96-A4JL-01
lusc_tcga_pan_can_atlas_2018	TCGA-98-7454-01
lusc_tcga_pan_can_atlas_2018	TCGA-98-8020-01
lusc_tcga_pan_can_atlas_2018	TCGA-98-8021-01
lusc_tcga_pan_can_atlas_2018	TCGA-98-8022-01
lusc_tcga_pan_can_atlas_2018	TCGA-98-8023-01
lusc_tcga_pan_can_atlas_2018	TCGA-98-A538-01
lusc_tcga_pan_can_atlas_2018	TCGA-98-A539-01
lusc_tcga_pan_can_atlas_2018	TCGA-98-A53A-01
lusc_tcga_pan_can_atlas_2018	TCGA-98-A53B-01
lusc_tcga_pan_can_atlas_2018	TCGA-98-A53C-01
lusc_tcga_pan_can_atlas_2018	TCGA-98-A53D-01
lusc_tcga_pan_can_atlas_2018	TCGA-98-A53H-01
lusc_tcga_pan_can_atlas_2018	TCGA-98-A53I-01
lusc_tcga_pan_can_atlas_2018	TCGA-98-A53J-01
lusc_tcga_pan_can_atlas_2018	TCGA-J1-A4AH-01
lusc_tcga_pan_can_atlas_2018	TCGA-L3-A4E7-01
lusc_tcga_pan_can_atlas_2018	TCGA-L3-A524-01
lusc_tcga_pan_can_atlas_2018	TCGA-LA-A446-01
lusc_tcga_pan_can_atlas_2018	TCGA-LA-A7SW-01
lusc_tcga_pan_can_atlas_2018	TCGA-MF-A522-01
lusc_tcga_pan_can_atlas_2018	TCGA-NC-A5HD-01
lusc_tcga_pan_can_atlas_2018	TCGA-NC-A5HE-01
lusc_tcga_pan_can_atlas_2018	TCGA-NC-A5HF-01
lusc_tcga_pan_can_atlas_2018	TCGA-NC-A5HG-01
lusc_tcga_pan_can_atlas_2018	TCGA-NC-A5HH-01
lusc_tcga_pan_can_atlas_2018	TCGA-NC-A5HI-01
lusc_tcga_pan_can_atlas_2018	TCGA-NC-A5HJ-01
lusc_tcga_pan_can_atlas_2018	TCGA-NC-A5HK-01
lusc_tcga_pan_can_atlas_2018	TCGA-NC-A5HL-01
lusc_tcga_pan_can_atlas_2018	TCGA-NC-A5HM-01
lusc_tcga_pan_can_atlas_2018	TCGA-NC-A5HN-01
lusc_tcga_pan_can_atlas_2018	TCGA-NC-A5HO-01
lusc_tcga_pan_can_atlas_2018	TCGA-NC-A5HP-01
lusc_tcga_pan_can_atlas_2018	TCGA-NC-A5HQ-01
lusc_tcga_pan_can_atlas_2018	TCGA-NC-A5HR-01
lusc_tcga_pan_can_atlas_2018	TCGA-NC-A5HT-01
lusc_tcga_pan_can_atlas_2018	TCGA-NK-A5CR-01
lusc_tcga_pan_can_atlas_2018	TCGA-NK-A5CT-01
lusc_tcga_pan_can_atlas_2018	TCGA-NK-A5CX-01
lusc_tcga_pan_can_atlas_2018	TCGA-NK-A7XE-01
lusc_tcga_pan_can_atlas_2018	TCGA-O2-A52N-01
lusc_tcga_pan_can_atlas_2018	TCGA-O2-A52Q-01
lusc_tcga_pan_can_atlas_2018	TCGA-O2-A52S-01
lusc_tcga_pan_can_atlas_2018	TCGA-O2-A52V-01
lusc_tcga_pan_can_atlas_2018	TCGA-O2-A52W-01
lusc_tcga_pan_can_atlas_2018	TCGA-O2-A5IB-01
lusc_tcga_pan_can_atlas_2018	TCGA-XC-AA0X-01
lusc_tcga_pan_can_atlas_2018	TCGA-22-0940-01
lusc_tcga_pan_can_atlas_2018	TCGA-22-0944-01
